# Supplementary material for: Large-scale transcriptome changes in the process of long-term visual memory formation in the bumblebee, Bombus terrestris
Source: Sci Rep. 2018 Jan 11;8:534. doi: 10.1038/s41598-017-18836-3 (PMC5765018; doi:10.1038/s41598-017-18836-3)
Supplement: Supplementary file 2 — Dataset 1 [file 41598_2017_18836_MOESM2_ESM.xlsx]

## Sheet: 110 DEGs
Gene_id	A_FPKM mean	B_FPKM mean	C_FPKM mean	p value	KEGG Orthology	GO Component	GO Function	GO Process	Blast nr
XM_003396849.2	1156.02	1135.37	407.78	0.000164218	K04079|1|0.0|1226|ame:408928|molecular chaperone HtpG	-	GO:0005515//protein binding;GO:0032550	GO:0050896//response to stimulus;GO:0044267//cellular protein metabolic process	gi|340716833|ref|XP_003396897.1|/0/PREDICTED: heat shock protein 83-like [Bombus terrestris]
XM_003393081.2	187.557	188.727	74.34	0.000860295	K04079|1|0.0|1161|ame:411700|molecular chaperone HtpG	-	GO:0005515//protein binding;GO:0032550	GO:0050896//response to stimulus;GO:0044267//cellular protein metabolic process	gi|340709052|ref|XP_003393129.1|/0/PREDICTED: heat shock protein 83-like [Bombus terrestris]
XM_003395466.2	197.56	197.813	83.0333	0.000890383	K09507|1|4e-174|612|ame:411071|DnaJ homolog subfamily B member 1;K09511|3|5e-127|456|aga:AgaP_AGAP010239|DnaJ homolog subfamily B member 5	-	-	-	gi|340713986|ref|XP_003395514.1|/0/PREDICTED: dnaJ protein homolog 1-like [Bombus terrestris]
XM_012314610.1	130.387	104.103	41.9167	0.000211007	K09542|1|7e-75|281|nvi:100118094|crystallin, alpha B	-	-	-	gi|350421359|ref|XP_003492817.1|/4.43648e-96/PREDICTED: protein lethal(2)essential for life-like [Bombus impatiens]
XM_003400860.2	49.5033	47.5233	22.6767	0.000594624	K09557|1|2e-13|80.1|ecb:100065784|BCL2-associated athanogene 3	-	-	-	gi|340725093|ref|XP_003400908.1|/1.48633e-159/PREDICTED: hypothetical protein LOC100642940 [Bombus terrestris]
XM_012311096.1	18.5233	9.11333	13.2267	0.00989592	-	-	-	-	gi|340717601|ref|XP_003397269.1|/0/PREDICTED: hypothetical protein LOC100651083 [Bombus terrestris]
XM_012318902.1	11.5233	12.0233	3.18	0.00172808	K12562|1|4e-106|387|dya:Dyak_GE12480|amphiphysin	-	-	-	gi|380018197|ref|XP_003693021.1|/0/PREDICTED: amphiphysin-like [Apis florea]
XM_012314718.1	9.89333	7.49333	18.0433	0.00903427	K10415|1|0.0|1123|ame:413409|dynein intermediate chain, cytosolic	-	-	-	gi|571576651|ref|XP_006563247.1|/0/PREDICTED: cytoplasmic dynein 1 intermediate chain isoform X22 [Apis mellifera]
XM_012311092.1	11.17	3.14	4.66333	0.000818057	K14651|1|5e-07|56.2|tgu:100219424|transcription initiation factor TFIID subunit 15	-	-	-	gi|350407313|ref|XP_003488050.1|/4.76637e-99/PREDICTED: zinc finger Ran-binding domain-containing protein 2-like [Bombus impatiens]
XM_012317782.1	9.93333	8.14333	4.12	0.00253281	K07205|1|2e-30|133|spu:752411|eukaryotic translation initiation factor 4E binding protein 1	-	-	-	gi|340726921|ref|XP_003401800.1|/1.06958e-57/PREDICTED: eukaryotic translation initiation factor 4E-binding protein 2-like [Bombus terrestris]
XM_012313509.1	11.12	2.91333	0.533333	0.00140902	-	-	-	-	gi|340720860|ref|XP_003398847.1|/0/PREDICTED: LOW QUALITY PROTEIN: tetratricopeptide repeat protein 39C-like, partial [Bombus terrestris]
XM_012312203.1	9.63	4.25667	6.54	0.00929783	K00688|1|1e-167|590|ame:409267|starch phosphorylase [EC:2.4.1.1]	-	-	-	gi|350410146|ref|XP_003488962.1|/0/PREDICTED: glycogen phosphorylase-like [Bombus impatiens]
XM_012318092.1	10.11	1.24667	9.49333	0.00139846	K11800|1|0.0|739|nvi:100117364|WD repeat-containing protein 22	-	-	-	gi|340727441|ref|XP_003402052.1|/0/PREDICTED: hypothetical protein LOC100645178 [Bombus terrestris]
XM_003394171.2	7.43667	7.65	3.72	0.00560567	K09113|1|0.0|1019|ame:410953|MAX-like protein X	-	-	-	gi|340711307|ref|XP_003394219.1|/0/PREDICTED: Williams-Beuren syndrome chromosomal region 14 protein-like [Bombus terrestris]
XM_012313746.1	5.36	8.12	12.6433	0.00434626	K14708|1|0.0|1106|ame:413816|solute carrier family 26 (sodium-independent sulfate anion transporter), member 11	-	-	-	gi|340721127|ref|XP_003398977.1|/0/PREDICTED: sodium-independent sulfate anion transporter-like isoform 2 [Bombus terrestris]
XM_012316187.1	8.69333	3.81333	3.78667	0.0019821	-	-	-	-	gi|328785029|ref|XP_625236.3|/2.27027e-54/PREDICTED: DAZ-associated protein 2-like isoformX1 [Apis mellifera]
XM_012320439.1	8.33	5.35667	12.7333	0.00869736	K10691|1|0.0|8867|ame:412281|E3 ubiquitin-protein ligase UBR4 [EC:6.3.2.19]	-	-	-	gi|340711598|ref|XP_003394362.1|/0/PREDICTED: e3 ubiquitin-protein ligase UBR4-like [Bombus terrestris]
XM_012307946.1	7.84333	5.94667	2.63	0.00235542	K12486|1|0.0|791|ame:550748|stromal membrane-associated protein	-	-	-	gi|340712856|ref|XP_003394969.1|/0/PREDICTED: stromal membrane-associated protein 1-like [Bombus terrestris]
XM_003398774.2	9.05667	5.2	12.8633	0.00795518	K08955|1|0.0|1169|ame:409178|ATP-dependent metalloprotease [EC:3.4.24.-]	-	GO:0036094//small molecule binding;GO:0016787//hydrolase activity;GO:1901363;GO:0097159//organic cyclic compound binding	GO:0019538//protein metabolic process	gi|340720809|ref|XP_003398822.1|/0/PREDICTED: ATP-dependent zinc metalloprotease YME1 homolog [Bombus terrestris]
XM_012316336.1	4.65333	3.62	8.91	0.00573603	K05628|1|1e-116|422|tca:656772|arginine-glutamic acid dipeptide (RE) repeats	-	-	-	gi|340724938|ref|XP_003400835.1|/0/PREDICTED: hypothetical protein LOC100643422 isoform 2 [Bombus terrestris]
XM_003402682.2	4.26333	4.5	2.06333	0.000840547	-	-	-	-	gi|340728858|ref|XP_003402730.1|/2.94977e-53/PREDICTED: hypothetical protein LOC100652144 [Bombus terrestris]
XM_012319332.1	3.95	0.466667	0.663333	0.00327023	K03544|1|0.0|1111|ame:411141|ATP-dependent Clp protease ATP-binding subunit ClpX	-	GO:0036094//small molecule binding;GO:0016787//hydrolase activity;GO:1901363;GO:0097159//organic cyclic compound binding	GO:0019538//protein metabolic process	gi|340729247|ref|XP_003402917.1|/0/PREDICTED: ATP-dependent Clp protease ATP-binding subunit clpX-like, mitochondrial-like [Bombus terrestris]
XM_012317249.1	3.35	0	0.306667	0.00229085	K01931|1|0.0|1089|ame:724242|protein neuralized [EC:6.3.2.19]	-	-	-	gi|571563614|ref|XP_006559299.1|/0/PREDICTED: protein neuralized isoform X2 [Apis mellifera]
XM_003393922.2	3.20333	1.92	4.95	0.000291245	-	-	-	-	gi|340710796|ref|XP_003393970.1|/9.47451e-66/PREDICTED: hypothetical protein LOC100643071 [Bombus terrestris]
XM_012319554.1	3.56667	4.95	7.73333	0.00220868	K11669|1|9e-98|357|ame:409994|INO80 complex subunit E	-	-	-	gi|340729587|ref|XP_003403081.1|/3.55232e-100/PREDICTED: hypothetical protein LOC100648540 [Bombus terrestris]
XM_003398228.2	2.78667	0.273333	3.66333	0.00228865	-	-	-	-	gi|340719681|ref|XP_003398276.1|/0/PREDICTED: thyroid adenoma-associated protein homolog isoform 1 [Bombus terrestris]
XM_012310246.1	2.22667	4.09	8.97	0.00120229	K08705|1|0.0|759|nvi:100115727|nuclear receptor subfamily 5 group A member 3	-	GO:0046872//metal ion binding;GO:0003677//DNA binding	GO:0050794//regulation of cellular process;GO:0006351//transcription, DNA-templated	gi|571499500|ref|XP_006557457.1|/0/PREDICTED: nuclear hormone receptor FTZ-F1 isoform X4 [Apis mellifera]
XM_012311485.1	3.17667	4.96667	6.69667	0.00591897	K09237|1|4e-39|163|aga:AgaP_AGAP003537|Cys2His2 zinc finger developmental/cell cycle regulator, other	-	-	-	gi|571551038|ref|XP_006567612.1|/0/PREDICTED: longitudinals lacking protein, isoforms N/O/W/X/Y-like isoform X73 [Apis mellifera]
XM_003396886.2	2.79667	0.43	0.356667	0.00310415	-	-	-	-	gi|340716906|ref|XP_003396932.1|/3.15001e-121/PREDICTED: hypothetical protein LOC100650243 isoform 1 [Bombus terrestris]
XM_012313960.1	3	3.58667	1.15667	0.00541142	K12182|1|8e-13|77.0|api:100165322|hepatocyte growth factor-regulated tyrosine kinase substrate	-	-	-	gi|340721402|ref|XP_003399110.1|/0/PREDICTED: zinc finger FYVE domain-containing protein 1-like [Bombus terrestris]
XM_003397133.2	2.53333	1.97333	0.693333	0.00762466	-	-	-	-	gi|340717419|ref|XP_003397181.1|/3.69453e-93/PREDICTED: hypothetical protein LOC100650284 [Bombus terrestris]
XM_003397604.2	3.35333	2.09333	4.59	0.00676401	K10352|1|5e-13|77.4|acs:100555799|myosin heavy chain;K11498|4|8e-13|76.6|ssc:100626792|centromeric protein E	GO:0043231//intracellular membrane-bounded organelle;GO:0044422	-	-	gi|340718393|ref|XP_003397652.1|/0/PREDICTED: intraflagellar transport protein 74 homolog [Bombus terrestris]
XM_012318934.1	2.73667	0.676667	0.27	0.00418945	K01530|1|0.0|2464|ame:409192|phospholipid-translocating ATPase [EC:3.6.3.1]	-	-	-	gi|350415634|ref|XP_003490701.1|/0/PREDICTED: probable phospholipid-transporting ATPase VD-like [Bombus impatiens]
XM_012316482.1	2.27333	2.31333	1.15	0.00573029	-	-	-	-	gi|380027627|ref|XP_003697523.1|/0/PREDICTED: uncharacterized protein LOC100867668 [Apis florea]
XM_012315159.1	2.01333	0.126667	1.23667	0.000989114	K11262|1|0.0|4274|ame:552286|acetyl-CoA carboxylase / biotin carboxylase [EC:6.4.1.2 6.3.4.14]	-	-	-	gi|340723008|ref|XP_003399891.1|/0/PREDICTED: acetyl-CoA carboxylase-like isoform 1 [Bombus terrestris]
XM_012320929.1	2.56	0.343333	0.28	0.0045446	K05681|1|9e-65|249|cin:100177505|ATP-binding cassette, subfamily G (WHITE), member 2;K05679|2|8e-61|236|oaa:100077803|ATP-binding cassette, subfamily G (WHITE), member 1	-	-	-	gi|345483839|ref|XP_001604400.2|/0/PREDICTED: ABC transporter G family member 22-like [Nasonia vitripennis]
XM_012310228.1	3.58333	2.48667	8.58	0.00555813	K05542|1|3e-160|565|phu:Phum_PHUM016440|tRNA-dihydrouridine synthase 1 [EC:1.3.1.88]	-	GO:0003824//catalytic activity	GO:0008033//tRNA processing	gi|350396718|ref|XP_003484639.1|/0/PREDICTED: tRNA-dihydrouridine synthase 1-like [Bombus impatiens]
XM_012311313.1	0.723333	1.92333	6.68	0.00693671	K13963|1|6e-36|153|xtr:496899|serpin B	-	-	-	gi|340717722|ref|XP_003397327.1|/0/PREDICTED: serpin B13-like [Bombus terrestris]
XM_003393467.1	2.15667	1.20667	0.673333	0.00851111	K09332|1|2e-93|342|nvi:100120279|retina and anterior neural fold homeobox protein	-	-	GO:0009987//cellular process;GO:0007399//nervous system development	gi|340709854|ref|XP_003393515.1|/5.36664e-153/PREDICTED: retinal homeobox protein Rx-like [Bombus terrestris]
XM_012315896.1	1.37	3.86	3.34	0.00451258	K03961|1|2e-65|249|ame:408477|NADH dehydrogenase (ubiquinone) 1 beta subcomplex 5 [EC:1.6.5.3 1.6.99.3]	-	-	-	gi|340724201|ref|XP_003400472.1|/5.55811e-106/PREDICTED: NADH dehydrogenase [ubiquinone] 1 beta subcomplex subunit 5, mitochondrial-like isoform 1 [Bombus terrestris]
XM_012313901.1	0.65	0.666667	6.18	0.00444809	-	-	-	-	gi|572311991|ref|XP_006621718.1|/3.21262e-39/PREDICTED: glycine-rich cell wall structural protein 1.8-like isoform X6 [Apis dorsata]
XM_012317653.1	2.23667	0.08	0.293333	0.00158805	K06068|1|0.0|700|ame:411270|novel protein kinase C [EC:2.7.11.13]	-	-	-	gi|340727165|ref|XP_003401919.1|/0/PREDICTED: hypothetical protein LOC100648579 [Bombus terrestris]
XM_012320414.1	1.53667	1.97667	4.82333	0.00393778	-	-	-	-	gi|340711010|ref|XP_003394075.1|/5.39132e-130/PREDICTED: hypothetical protein LOC100646136 [Bombus terrestris]
XM_003400237.2	1.05333	3.97667	0.483333	0.0052876	K10268|1|0.0|911|ame:409829|F-box and leucine-rich repeat protein 2/20	-	-	-	gi|340723818|ref|XP_003400285.1|/0/PREDICTED: f-box/LRR-repeat protein 20-like isoform 2 [Bombus terrestris]
XM_012319996.1	1.52667	0	0	0.00490938	-	-	-	-	gi|340730153|ref|XP_003403351.1|/6.54592e-136/PREDICTED: methyltransferase-like protein 22-like [Bombus terrestris]
XM_003394241.2	1.66333	1.85667	0.77	0.000712372	K13141|1|0.0|1674|ame:551396|integrator complex subunit 4	-	-	-	gi|340711451|ref|XP_003394289.1|/0/PREDICTED: integrator complex subunit 4-like [Bombus terrestris]
XM_012318042.1	1.42333	2.37333	4.2	0.00991588	K09220|1|0.0|889|ame:412665|IKAROS family zinc finger protein;K09228|2|1e-17|93.2|bta:100125413|KRAB domain-containing zinc finger protein	-	-	-	gi|340727227|ref|XP_003401950.1|/0/PREDICTED: zinc finger protein Pegasus-like [Bombus terrestris]
XM_012310916.1	1.92333	1.64	0.826667	0.00686718	K10352|1|3e-24|114|aag:AaeL_AAEL001411|myosin heavy chain	-	-	-	gi|340717117|ref|XP_003397034.1|/0/PREDICTED: hypothetical protein LOC100642404 [Bombus terrestris]
XM_012317513.1	0.99	0.526667	1.59667	0.00867268	K13177|1|3e-08|62.4|bmy:Bm1_11355|ATP-dependent RNA helicase DDX1 [EC:3.6.4.13];K12169|5|8e-07|57.8|nve:NEMVE_v1g93222|Kip1 ubiquitination-promoting complex protein 1 [EC:6.3.2.19]	-	-	-	gi|340726574|ref|XP_003401631.1|/0/PREDICTED: ran-binding protein 9-like [Bombus terrestris]
XR_001099090.1	1.64	1.33667	0	0.00252257	-	-	-	-	-
XM_012309152.1	1.80333	0.383333	0	0.00505261	K12046|1|1e-125|451|ame:411184|troponin T, fast skeletal muscle	-	-	-	gi|350398888|ref|XP_003485340.1|/5.55866e-130/PREDICTED: troponin T-like [Bombus impatiens]
XM_003401851.2	2.08	4.08333	5.36	0.00521303	K12654|1|1e-36|154|tca:663000|transmembrane protein 173	-	-	-	gi|340727120|ref|XP_003401899.1|/6.78446e-122/PREDICTED: transmembrane protein 173-like [Bombus terrestris]
XM_003396922.2	1.21667	2.41	2.53333	0.00351828	K02328|1|1e-116|421|nvi:100121407|DNA polymerase delta subunit 2	-	-	-	gi|340716985|ref|XP_003396970.1|/0/PREDICTED: DNA polymerase delta small subunit-like [Bombus terrestris]
XM_012308099.1	1.52333	1.11333	3.26667	0.00199643	K05336|1|0.0|1403|nvi:100123368|solute carrier family 6 (neurotransmitter transporter), invertebrate	-	-	-	gi|340708904|ref|XP_003393057.1|/0/PREDICTED: hypothetical protein LOC100647131 [Bombus terrestris]
XM_012310354.1	1.01333	0.113333	0.04	0.000471096	-	-	-	-	gi|340716383|ref|XP_003396678.1|/0/PREDICTED: leucine-rich repeat-containing protein 48-like [Bombus terrestris]
XM_012308735.1	1.07	1.69	5.84667	0.00700732	-	-	-	-	gi|340714259|ref|XP_003395648.1|/7.98455e-100/PREDICTED: TIM21-like protein, mitochondrial-like [Bombus terrestris]
XM_012316961.1	1.15333	0.583333	2.34333	0.00152509	K04565|1|9e-06|53.9|aga:AgaP_AGAP005234|Cu/Zn superoxide dismutase [EC:1.15.1.1]	-	-	GO:0008152//metabolic process	gi|340726278|ref|XP_003401487.1|/0/PREDICTED: hypothetical protein LOC100643910 [Bombus terrestris]
XM_003399610.2	0.546667	1.98	0.566667	0.00919439	K09374|1|3e-169|597|ame:410658|LIM homeobox protein 3/4	-	GO:0005488//binding	-	gi|340722532|ref|XP_003399658.1|/0/PREDICTED: LIM/homeobox protein Lhx3-like [Bombus terrestris]
XM_012316483.1	0.776667	0.34	1.27333	0.00556108	-	-	-	-	gi|380027627|ref|XP_003697523.1|/0/PREDICTED: uncharacterized protein LOC100867668 [Apis florea]
XM_012316856.1	0.726667	0.6	0	0.000104349	K04501|1|0.0|1078|ame:409321|mothers against decapentaplegic homolog 4	-	-	-	gi|571574636|ref|XP_006563522.1|/0/PREDICTED: mothers against decapentaplegic homolog 4 isoform X6 [Apis mellifera]
XM_012317124.1	0.52	0.136667	1.78333	0.00285045	K09228|1|5e-18|93.6|ssc:100525422|KRAB domain-containing zinc finger protein	-	-	-	gi|340725975|ref|XP_003401339.1|/0/PREDICTED: zinc finger protein 521-like [Bombus terrestris]
XM_012313947.1	0.596667	0	0.07	0.000242757	-	-	-	-	gi|572311807|ref|XP_006621630.1|/0/PREDICTED: uncharacterized protein LOC102681874 isoform X1 [Apis dorsata]
XM_003402683.2	0.256667	0.1	2.20667	0.000252105	-	-	-	-	gi|340728858|ref|XP_003402730.1|/4.01213e-53/PREDICTED: hypothetical protein LOC100652144 [Bombus terrestris]
XM_012315858.1	0.6	0.27	1.24	0.00775717	K15603|1|0.0|843|ame:410553|transcription factor 4/12	-	-	-	gi|340724133|ref|XP_003400439.1|/0/PREDICTED: transcription factor 12-like [Bombus terrestris]
XM_012312582.1	0.446667	2.65333	0	7.49962e-05	-	-	-	-	gi|340719681|ref|XP_003398276.1|/0/PREDICTED: thyroid adenoma-associated protein homolog isoform 1 [Bombus terrestris]
XR_001099811.1	0.123333	1.41	1.31	0.00272844	-	-	-	-	-
XM_012317951.1	0.456667	0.983333	0.75	0.00513664	K06509|1|9e-25|116|dpo:Dpse_GA18582|kangai 1;K06537|2|2e-11|72.4|hmg:100205782|CD151 antigen;K06497|5|3e-10|68.6|ame:409067|CD63 antigen	-	-	-	gi|340727411|ref|XP_003402037.1|/1.68409e-115/PREDICTED: tetraspanin-1-like [Bombus terrestris]
XM_012309163.1	0.55	0	0	0.00369194	K00907|1|0.0|939|ame:413190|myosin-light-chain kinase [EC:2.7.11.18]	-	GO:0004672//protein kinase activity	-	gi|340714887|ref|XP_003395954.1|/0/PREDICTED: hypothetical protein LOC100649174 [Bombus terrestris]
XM_012308035.1	0.413333	0	0.133333	0.00316181	K06813|1|0.0|678|xtr:100493009|cadherin 23	GO:0016020//membrane	-	-	gi|340713440|ref|XP_003395251.1|/0/PREDICTED: hypothetical protein LOC100642922 [Bombus terrestris]
XM_012311656.1	0.35	0.45	0.0666667	0.0022327	-	-	-	-	gi|340718104|ref|XP_003397512.1|/0/PREDICTED: hypothetical protein LOC100651840 [Bombus terrestris]
XM_012313385.1	0.303333	0.0666667	0.0333333	0.000991255	K08740|1|8e-141|502|spu:575381|DNA mismatch repair protein MSH4	-	-	-	gi|340720522|ref|XP_003398685.1|/0/PREDICTED: mutS protein homolog 4-like [Bombus terrestris]
XM_012318928.1	0.223333	0.456667	0.153333	0.00690454	K15009|1|0.0|1394|ame:726461|SH3 and multiple ankyrin repeat domains protein	-	-	-	gi|350415640|ref|XP_003490703.1|/0/PREDICTED: hypothetical protein LOC100747251 [Bombus impatiens]
XM_012313043.1	0.12	0	0	1.3986e-47	K03320|1|1e-25|118|spu:576563|ammonium transporter, Amt family	GO:0016020//membrane	-	GO:0015696//ammonium transport	gi|340719295|ref|XP_003398090.1|/0/PREDICTED: ammonium transporter 1 member 2-like [Bombus terrestris]
XM_012319562.1	0.0566667	0.06	0.276667	0.00611065	K09405|1|6e-52|206|tca:663700|forkhead box protein L	-	-	-	gi|340729697|ref|XP_003403133.1|/1.36228e-153/PREDICTED: hypothetical protein LOC100644911 [Bombus terrestris]
XM_012320290.1	0	0.606667	0	0.00333331	K02267|1|4e-15|80.5|aag:AaeL_AAEL008880|cytochrome c oxidase subunit 6b	-	-	-	gi|572308479|ref|XP_006620064.1|/4.01184e-35/PREDICTED: cytochrome c oxidase subunit 6B-like [Apis dorsata]
XR_001099803.1	0	2.99667	0	9.57582e-05	-	-	-	-	-
XR_001098868.1	0	0	1.44333	0.00272537	-	-	-	-	-
XM_012316828.1	2.54	3.64	12.4	0.00566229	K01106|1|0.0|764|ame:406096|inositol-1,4,5-trisphosphate 5-phosphatase [EC:3.1.3.56]	-	-	GO:0046488//phosphatidylinositol metabolic process	gi|340725433|ref|XP_003401074.1|/0/PREDICTED: hypothetical protein LOC100643060 [Bombus terrestris]
XM_012312996.1	0	2.39	0	6.11551e-07	K07976|1|4e-105|382|nvi:100123040|Rab family, other;K07903|2|1e-102|374|ame:410241|Ras-related protein Rab-10	GO:0043226//organelle	GO:0032550	GO:0035556//intracellular signal transduction;GO:0045184//establishment of protein localization;GO:0045168//cell-cell signaling involved in cell fate commitment	gi|340720307|ref|XP_003398582.1|/1.02937e-109/PREDICTED: ras-related protein Rab-10-like isoform 1 [Bombus terrestris]
XM_012314709.1	0	0	4.61333	0.00904142	K10415|1|0.0|1099|ame:413409|dynein intermediate chain, cytosolic	-	-	-	gi|571576639|ref|XP_006563241.1|/0/PREDICTED: cytoplasmic dynein 1 intermediate chain isoform X16 [Apis mellifera]
XM_012310869.1	0	3.13667	2.25	0.000140134	K09228|1|3e-30|135|ptr:464446|KRAB domain-containing zinc finger protein	-	-	-	gi|340717368|ref|XP_003397156.1|/0/PREDICTED: hypothetical protein LOC100647221 [Bombus terrestris]
XR_001098893.1	0	0.17	0	0.00288958	-	-	-	-	-
XM_012318280.1	0	1.24	0.843333	0.00361568	K02330|1|5e-99|361|xtr:448741|DNA polymerase beta subunit [EC:2.7.7.7 4.2.99.-]	GO:0043231//intracellular membrane-bounded organelle	GO:0016740//transferase activity	GO:0006281//DNA repair	gi|340727567|ref|XP_003402113.1|/2.42297e-166/PREDICTED: DNA polymerase beta-like [Bombus terrestris]
XR_001098644.1	0.406667	0	2.66	0.00541973	-	-	-	-	-
XM_012309293.1	0.03	0.06	0.263333	0.00889281	K02223|1|4e-38|160|nvi:100114103|circadian locomoter output cycles kaput protein [EC:2.3.1.48];K10312|2|2e-22|108|phu:Phum_PHUM426290|F-box protein 36	-	-	-	gi|340714867|ref|XP_003395944.1|/0/PREDICTED: hypothetical protein LOC100647846 [Bombus terrestris]
XM_012321037.1	0	0.416667	0	0.00208622	K01886|1|0.0|1411|ame:413718|glutaminyl-tRNA synthetase [EC:6.1.1.18]	-	-	-	gi|340711849|ref|XP_003394481.1|/0/PREDICTED: probable glutaminyl-tRNA synthetase-like [Bombus terrestris]
XM_003401043.2	0	0.916667	0	8.36731e-05	K04354|1|0.0|932|ame:410604|protein phosphatase 2 (formerly 2A), regulatory subunit B	GO:0008287//protein serine/threonine phosphatase complex	GO:0019888//protein phosphatase regulator activity	GO:0007154//cell communication	gi|340725467|ref|XP_003401091.1|/0/PREDICTED: protein phosphatase PP2A 55 kDa regulatory subunit-like isoform 1 [Bombus terrestris]
XM_012309966.1	0.886667	2.74667	5.28667	0.00569357	K03142|1|0.0|776|ame:411526|transcription initiation factor TFIIH subunit 2	GO:0044464	-	GO:0006281//DNA repair	gi|340715742|ref|XP_003396368.1|/0/PREDICTED: general transcription factor IIH subunit 2-like [Bombus terrestris]
XM_012307707.1	0.0566667	0.216667	1.24667	0.00627521	K00540|1|3e-41|171|cel:F21D5.3|[EC:1.-.-.-]	-	-	-	gi|340712447|ref|XP_003394771.1|/0/PREDICTED: laccase-1-like [Bombus terrestris]
XM_012316880.1	3.78	4.39333	15.03	0.00366607	K15121|1|7e-161|567|ame:410612|solute carrier family 25, member 44	GO:0016020//membrane	-	GO:0051234//establishment of localization	gi|340725549|ref|XP_003401131.1|/8.27774e-179/PREDICTED: solute carrier family 25 member 44-like isoform 1 [Bombus terrestris]
XM_012308844.1	0	5.41	0	0.00222002	K04459|1|0.0|698|ame:408844|dual specificity phosphatase [EC:3.1.3.16 3.1.3.48]	-	-	-	gi|340713734|ref|XP_003395392.1|/0/PREDICTED: dual specificity protein phosphatase 10-like [Bombus terrestris]
XR_001099155.1	0	0	0.993333	0.00505547	-	-	-	-	-
XM_012314035.1	0.07	0.08	1.16	0.00238663	K04450|1|3e-22|108|ptr:739083|activating transcription factor 2;K10360|2|1e-20|103|nvi:100121553|myosin IX;K13736|3|2e-20|102|acs:100558874|Rho GTPase-activating protein 10	-	-	-	gi|340721493|ref|XP_003399154.1|/0/PREDICTED: rho GTPase-activating protein 17-like [Bombus terrestris]
XM_003401725.2	0.0433333	0	0.39	0.00328429	K10203|1|6e-62|238|spu:591333|elongation of very long chain fatty acids protein 6 [EC:2.3.1.-]	-	-	-	gi|340726867|ref|XP_003401773.1|/6.07924e-166/PREDICTED: elongation of very long chain fatty acids protein 6-like [Bombus terrestris]
XM_012317159.1	0	3.82	3.70667	0.00324676	K14388|1|1e-80|302|api:100166547|solute carrier family 5 (sodium-coupled monocarboxylate transporter), member 8/12;K14386|3|2e-78|295|spu:582008|solute carrier family 5 (sodium-dependent multivitamin transporter), member 6	GO:0016020//membrane	-	GO:0051234//establishment of localization	gi|350405314|ref|XP_003487397.1|/0/PREDICTED: sodium-coupled monocarboxylate transporter 1-like [Bombus impatiens]
XM_012319479.1	0	0	0.596667	0.00972992	-	-	-	-	gi|607304948|gb|EZA45953.1|/6.87958e-40/putative reverse transcriptase-1 [Microplitis demolitor]
XM_012319448.1	0.133333	0.53	1.14333	0.00283491	K00669|1|6e-11|68.6|dme:Dmel_CG3318|arylalkylamine N-acetyltransferase [EC:2.3.1.87]	-	-	-	gi|571532807|ref|XP_006560097.1|/4.07173e-116/PREDICTED: uncharacterized protein LOC102654206 isoform X1 [Apis mellifera]
XM_003397497.2	0	1.03667	5.22667	0.00332418	K09515|1|1e-13|78.2|smm:Smp_078800|DnaJ homolog subfamily B member 9;K09511|2|1e-12|75.1|cin:100184632|DnaJ homolog subfamily B member 5;K09520|3|2e-12|74.3|xla:380336|DnaJ homolog subfamily B member 14;K09504|4|3e-12|73.9|nve:NEMVE_v1g120890|DnaJ homolog subfamily A member 3	-	-	-	gi|340718172|ref|XP_003397545.1|/1.12335e-93/PREDICTED: dnaJ homolog subfamily C member 30-like isoform 1 [Bombus terrestris]
XM_003402748.1	0	0	0.26	3.2228e-09	-	-	-	-	gi|340728995|ref|XP_003402796.1|/6.55881e-136/PREDICTED: outer dense fiber protein 3-like [Bombus terrestris]
XM_012314177.1	0	0	0.583333	2.1505e-05	K09402|1|4e-40|167|api:100572754|forkhead box protein J1	-	-	-	gi|340722095|ref|XP_003399445.1|/1.7323e-140/PREDICTED: forkhead box protein J1-B-like [Bombus terrestris]
XM_003401835.2	0	0.06	0.506667	0.00410561	K10203|1|5e-59|229|bta:533333|elongation of very long chain fatty acids protein 6 [EC:2.3.1.-]	-	-	-	gi|340727088|ref|XP_003401883.1|/2.55753e-166/PREDICTED: elongation of very long chain fatty acids protein 6-like [Bombus terrestris]
XM_012312858.1	0	0.503333	0	1.02922e-05	-	-	-	-	gi|350408377|ref|XP_003488383.1|/5.31108e-06/PREDICTED: hypothetical protein LOC100746727 [Bombus impatiens]
XM_012313304.1	0	2.33333	0	0.00233612	-	-	-	-	gi|340709732|ref|XP_003393456.1|/0/PREDICTED: phospholipase D3-like isoform 1 [Bombus terrestris]
XM_012321090.1	0	1.21667	0.29	0.00586899	K13348|1|3e-57|223|phu:Phum_PHUM369630|protein Mpv17	-	-	-	gi|380013936|ref|XP_003691000.1|/2.16765e-100/PREDICTED: mpv17-like protein-like [Apis florea]
XM_012317054.1	0	0.136667	0.1	0.00243472	K09377|1|2e-07|60.1|mdo:100021988|cysteine and glycine-rich protein	-	-	-	gi|571574504|ref|XP_006563473.1|/0/PREDICTED: uncharacterized abhydrolase domain-containing protein DDB_G0269086-like isoform X14 [Apis mellifera]
XM_012311552.1	0.556667	0	1.52333	0.00367243	K10640|1|8e-156|551|ame:551842|E3 ubiquitin-protein ligase RNF25 [EC:6.3.2.19]	-	-	-	gi|340717986|ref|XP_003397454.1|/1.3192e-170/PREDICTED: e3 ubiquitin-protein ligase RNF25-like [Bombus terrestris]
XM_012312119.1	0.403333	0.42	3.31	0.00228981	-	-	-	-	gi|340718932|ref|XP_003397914.1|/0/PREDICTED: hypothetical protein LOC100651408 [Bombus terrestris]
XM_012309372.1	0	0.0866667	2.32	0.00395819	K14398|1|9e-88|326|ame:551973|cleavage and polyadenylation specificity factor subunit 6/7	-	-	-	gi|572315801|ref|XP_006623542.1|/1.44625e-86/PREDICTED: cleavage and polyadenylation specificity factor subunit CG7185-like isoform X2 [Apis dorsata]
XM_003402425.2	0.663333	4.82667	0	0.00753394	K00573|1|5e-91|334|ame:409488|protein-L-isoaspartate(D-aspartate) O-methyltransferase [EC:2.1.1.77]	-	GO:0008168//methyltransferase activity	GO:0008152//metabolic process	gi|340728321|ref|XP_003402474.1|/5.471e-127/PREDICTED: protein-L-isoaspartate(D-aspartate) O-methyltransferase-like isoform 2 [Bombus terrestris]
XM_003403375.1	0	0	0.476667	0.00442605	K00254|1|4e-70|263|ame:410603|dihydroorotate dehydrogenase [EC:1.3.5.2];K08471|2|2e-21|101|nvi:100463034|gustatory receptor	-	-	-	gi|340730309|ref|XP_003403423.1|/1.76525e-92/PREDICTED: putative odorant receptor 67c-like, partial [Bombus terrestris]

## Sheet: DEGs in each Cluster
Gene_id	A_FPKM mean	B_FPKM mean	C_FPKM mean	KEGG Orthology	GO Component	GO Function	GO Process	Blast nr
Cluster 1
XM_012312582.1	0.446667	2.65333	0	-	-	-	-	gi|340719681|ref|XP_003398276.1|/0/PREDICTED: thyroid adenoma-associated protein homolog isoform 1 [Bombus terrestris]
XM_003402425.2	0.663333	4.82667	0	K00573|1|5e-91|334|ame:409488|protein-L-isoaspartate(D-aspartate) O-methyltransferase [EC:2.1.1.77]	-	GO:0008168//methyltransferase activity	GO:0008152//metabolic process	gi|340728321|ref|XP_003402474.1|/5.471e-127/PREDICTED: protein-L-isoaspartate(D-aspartate) O-methyltransferase-like isoform 2 [Bombus terrestris]
XR_001098893.1	0.01	0.17	0	-	-	-	-	-
XM_012321037.1	0.01	0.416667	0	K01886|1|0.0|1411|ame:413718|glutaminyl-tRNA synthetase [EC:6.1.1.18]	-	-	-	gi|340711849|ref|XP_003394481.1|/0/PREDICTED: probable glutaminyl-tRNA synthetase-like [Bombus terrestris]
XM_012312858.1	0.01	0.503333	0	-	-	-	-	gi|350408377|ref|XP_003488383.1|/5.31108e-06/PREDICTED: hypothetical protein LOC100746727 [Bombus impatiens]
XM_012320290.1	0.01	0.606667	0	K02267|1|4e-15|80.5|aag:AaeL_AAEL008880|cytochrome c oxidase subunit 6b	-	-	-	gi|572308479|ref|XP_006620064.1|/4.01184e-35/PREDICTED: cytochrome c oxidase subunit 6B-like [Apis dorsata]
XM_003401043.2	0.01	0.916667	0	K04354|1|0.0|932|ame:410604|protein phosphatase 2 (formerly 2A), regulatory subunit B	GO:0008287//protein serine/threonine phosphatase complex	GO:0019888//protein phosphatase regulator activity	GO:0007154//cell communication	gi|340725467|ref|XP_003401091.1|/0/PREDICTED: protein phosphatase PP2A 55 kDa regulatory subunit-like isoform 1 [Bombus terrestris]
XM_012313304.1	0.01	2.33333	0	-	-	-	-	gi|340709732|ref|XP_003393456.1|/0/PREDICTED: phospholipase D3-like isoform 1 [Bombus terrestris]
XM_012312996.1	0.01	2.39	0	K07976|1|4e-105|382|nvi:100123040|Rab family, other;K07903|2|1e-102|374|ame:410241|Ras-related protein Rab-10	GO:0043226//organelle	GO:0032550	GO:0035556//intracellular signal transduction;GO:0045184//establishment of protein localization;GO:0045168//cell-cell signaling involved in cell fate commitment	gi|340720307|ref|XP_003398582.1|/1.02937e-109/PREDICTED: ras-related protein Rab-10-like isoform 1 [Bombus terrestris]
XR_001099803.1	0.01	2.99667	0	-	-	-	-	-
XM_012308844.1	0.01	5.41	0	K04459|1|0.0|698|ame:408844|dual specificity phosphatase [EC:3.1.3.16 3.1.3.48]	-	-	-	gi|340713734|ref|XP_003395392.1|/0/PREDICTED: dual specificity protein phosphatase 10-like [Bombus terrestris]
XM_003400237.2	1.05333	3.97667	0.483333	K10268|1|0.0|911|ame:409829|F-box and leucine-rich repeat protein 2/20	-	-	-	gi|340723818|ref|XP_003400285.1|/0/PREDICTED: f-box/LRR-repeat protein 20-like isoform 2 [Bombus terrestris]
XM_003399610.2	0.546667	1.98	0.566667	K09374|1|3e-169|597|ame:410658|LIM homeobox protein 3/4	-	GO:0005488//binding	-	gi|340722532|ref|XP_003399658.1|/0/PREDICTED: LIM/homeobox protein Lhx3-like [Bombus terrestris]
XM_012318928.1	0.223333	0.456667	0.153333	K15009|1|0.0|1394|ame:726461|SH3 and multiple ankyrin repeat domains protein	-	-	-	gi|350415640|ref|XP_003490703.1|/0/PREDICTED: hypothetical protein LOC100747251 [Bombus impatiens]
XM_012321090.1	0	1.21667	0.29	K13348|1|3e-57|223|phu:Phum_PHUM369630|protein Mpv17	-	-	-	gi|380013936|ref|XP_003691000.1|/2.16765e-100/PREDICTED: mpv17-like protein-like [Apis florea]
Cluster 2
XM_012317951.1	0.983333	0.75	0.00513664	K06509|1|9e-25|116|dpo:Dpse_GA18582|kangai 1;K06537|2|2e-11|72.4|hmg:100205782|CD151 antigen;K06497|5|3e-10|68.6|ame:409067|CD63 antigen	-	-	-	gi|340727411|ref|XP_003402037.1|/1.68409e-115/PREDICTED: tetraspanin-1-like [Bombus terrestris]
XM_012317054.1	0.136667	0.1	0.00243472	K09377|1|2e-07|60.1|mdo:100021988|cysteine and glycine-rich protein	-	-	-	gi|571574504|ref|XP_006563473.1|/0/PREDICTED: uncharacterized abhydrolase domain-containing protein DDB_G0269086-like isoform X14 [Apis mellifera]
XM_012310869.1	3.13667	2.25	0.000140134	K09228|1|3e-30|135|ptr:464446|KRAB domain-containing zinc finger protein	-	-	-	gi|340717368|ref|XP_003397156.1|/0/PREDICTED: hypothetical protein LOC100647221 [Bombus terrestris]
XR_001099811.1	1.41	1.31	0.00272844	-	-	-	-	-
XM_012317159.1	3.82	3.70667	0.00324676	K14388|1|1e-80|302|api:100166547|solute carrier family 5 (sodium-coupled monocarboxylate transporter), member 8/12;K14386|3|2e-78|295|spu:582008|solute carrier family 5 (sodium-dependent multivitamin transporter), member 6	GO:0016020//membrane	-	GO:0051234//establishment of localization	gi|350405314|ref|XP_003487397.1|/0/PREDICTED: sodium-coupled monocarboxylate transporter 1-like [Bombus impatiens]
XM_012318280.1	1.24	0.843333	0.00361568	K02330|1|5e-99|361|xtr:448741|DNA polymerase beta subunit [EC:2.7.7.7 4.2.99.-]	GO:0043231//intracellular membrane-bounded organelle	GO:0016740//transferase activity	GO:0006281//DNA repair	gi|340727567|ref|XP_003402113.1|/2.42297e-166/PREDICTED: DNA polymerase beta-like [Bombus terrestris]
XM_012315896.1	3.86	3.34	0.00451258	K03961|1|2e-65|249|ame:408477|NADH dehydrogenase (ubiquinone) 1 beta subcomplex 5 [EC:1.6.5.3 1.6.99.3]	-	-	-	gi|340724201|ref|XP_003400472.1|/5.55811e-106/PREDICTED: NADH dehydrogenase [ubiquinone] 1 beta subcomplex subunit 5, mitochondrial-like isoform 1 [Bombus terrestris]
XM_003396922.2	2.41	2.53333	0.00351828	K02328|1|1e-116|421|nvi:100121407|DNA polymerase delta subunit 2	-	-	-	gi|340716985|ref|XP_003396970.1|/0/PREDICTED: DNA polymerase delta small subunit-like [Bombus terrestris]
Cluster 3
XM_012316961.1	1.15333	0.583333	2.34333	K04565|1|9e-06|53.9|aga:AgaP_AGAP005234|Cu/Zn superoxide dismutase [EC:1.15.1.1]	-	-	GO:0008152//metabolic process	gi|340726278|ref|XP_003401487.1|/0/PREDICTED: hypothetical protein LOC100643910 [Bombus terrestris]
XM_012310228.1	3.58333	2.48667	8.58	K05542|1|3e-160|565|phu:Phum_PHUM016440|tRNA-dihydrouridine synthase 1 [EC:1.3.1.88]	-	GO:0003824//catalytic activity	GO:0008033//tRNA processing	gi|350396718|ref|XP_003484639.1|/0/PREDICTED: tRNA-dihydrouridine synthase 1-like [Bombus impatiens]
XM_012308099.1	1.52333	1.11333	3.26667	K05336|1|0.0|1403|nvi:100123368|solute carrier family 6 (neurotransmitter transporter), invertebrate	-	-	-	gi|340708904|ref|XP_003393057.1|/0/PREDICTED: hypothetical protein LOC100647131 [Bombus terrestris]
XM_012313901.1	0.65	0.666667	6.18	-	-	-	-	gi|572311991|ref|XP_006621718.1|/3.21262e-39/PREDICTED: glycine-rich cell wall structural protein 1.8-like isoform X6 [Apis dorsata]
XM_012312119.1	0.403333	0.42	3.31	-	-	-	-	gi|340718932|ref|XP_003397914.1|/0/PREDICTED: hypothetical protein LOC100651408 [Bombus terrestris]
XM_012319562.1	0.0566667	0.06	0.276667	K09405|1|6e-52|206|tca:663700|forkhead box protein L	-	-	-	gi|340729697|ref|XP_003403133.1|/1.36228e-153/PREDICTED: hypothetical protein LOC100644911 [Bombus terrestris]
XM_012314035.1	0.07	0.08	1.16	K04450|1|3e-22|108|ptr:739083|activating transcription factor 2;K10360|2|1e-20|103|nvi:100121553|myosin IX;K13736|3|2e-20|102|acs:100558874|Rho GTPase-activating protein 10	-	-	-	gi|340721493|ref|XP_003399154.1|/0/PREDICTED: rho GTPase-activating protein 17-like [Bombus terrestris]
XM_012316880.1	3.78	4.39333	15.03	K15121|1|7e-161|567|ame:410612|solute carrier family 25, member 44	GO:0016020//membrane	-	GO:0051234//establishment of localization	gi|340725549|ref|XP_003401131.1|/8.27774e-179/PREDICTED: solute carrier family 25 member 44-like isoform 1 [Bombus terrestris]
XM_012320414.1	1.53667	1.97667	4.82333	-	-	-	-	gi|340711010|ref|XP_003394075.1|/5.39132e-130/PREDICTED: hypothetical protein LOC100646136 [Bombus terrestris]
XM_012319554.1	3.56667	4.95	7.73333	K11669|1|9e-98|357|ame:409994|INO80 complex subunit E	-	-	-	gi|340729587|ref|XP_003403081.1|/3.55232e-100/PREDICTED: hypothetical protein LOC100648540 [Bombus terrestris]
XM_012316828.1	2.54	3.64	12.4	K01106|1|0.0|764|ame:406096|inositol-1,4,5-trisphosphate 5-phosphatase [EC:3.1.3.56]	-	-	GO:0046488//phosphatidylinositol metabolic process	gi|340725433|ref|XP_003401074.1|/0/PREDICTED: hypothetical protein LOC100643060 [Bombus terrestris]
XM_012313746.1	5.36	8.12	12.6433	K14708|1|0.0|1106|ame:413816|solute carrier family 26 (sodium-independent sulfate anion transporter), member 11	-	-	-	gi|340721127|ref|XP_003398977.1|/0/PREDICTED: sodium-independent sulfate anion transporter-like isoform 2 [Bombus terrestris]
XM_012308735.1	1.07	1.69	5.84667	-	-	-	-	gi|340714259|ref|XP_003395648.1|/7.98455e-100/PREDICTED: TIM21-like protein, mitochondrial-like [Bombus terrestris]
XM_012318042.1	1.42333	2.37333	4.2	K09220|1|0.0|889|ame:412665|IKAROS family zinc finger protein;K09228|2|1e-17|93.2|bta:100125413|KRAB domain-containing zinc finger protein	-	-	-	gi|340727227|ref|XP_003401950.1|/0/PREDICTED: zinc finger protein Pegasus-like [Bombus terrestris]
XM_012310246.1	2.22667	4.09	8.97	K08705|1|0.0|759|nvi:100115727|nuclear receptor subfamily 5 group A member 3	-	GO:0046872//metal ion binding;GO:0003677//DNA binding	GO:0050794//regulation of cellular process;GO:0006351//transcription, DNA-templated	gi|571499500|ref|XP_006557457.1|/0/PREDICTED: nuclear hormone receptor FTZ-F1 isoform X4 [Apis mellifera]
XM_012317124.1	0.52	0.136667	1.78333	K09228|1|5e-18|93.6|ssc:100525422|KRAB domain-containing zinc finger protein	-	-	-	gi|340725975|ref|XP_003401339.1|/0/PREDICTED: zinc finger protein 521-like [Bombus terrestris]
XR_001098644.1	0.406667	0	2.66	-	-	-	-	-
XM_003402683.2	0.256667	0.1	2.20667	-	-	-	-	gi|340728858|ref|XP_003402730.1|/4.01213e-53/PREDICTED: hypothetical protein LOC100652144 [Bombus terrestris]
XM_003401725.2	0.0433333	0	0.39	K10203|1|6e-62|238|spu:591333|elongation of very long chain fatty acids protein 6 [EC:2.3.1.-]	-	-	-	gi|340726867|ref|XP_003401773.1|/6.07924e-166/PREDICTED: elongation of very long chain fatty acids protein 6-like [Bombus terrestris]
XM_003402748.1	0.01	0	0.26	-	-	-	-	gi|340728995|ref|XP_003402796.1|/6.55881e-136/PREDICTED: outer dense fiber protein 3-like [Bombus terrestris]
XM_003403375.1	0.01	0	0.476667	K00254|1|4e-70|263|ame:410603|dihydroorotate dehydrogenase [EC:1.3.5.2];K08471|2|2e-21|101|nvi:100463034|gustatory receptor	-	-	-	gi|340730309|ref|XP_003403423.1|/1.76525e-92/PREDICTED: putative odorant receptor 67c-like, partial [Bombus terrestris]
XM_012314177.1	0.01	0	0.583333	K09402|1|4e-40|167|api:100572754|forkhead box protein J1	-	-	-	gi|340722095|ref|XP_003399445.1|/1.7323e-140/PREDICTED: forkhead box protein J1-B-like [Bombus terrestris]
XM_012319479.1	0.01	0	0.596667	-	-	-	-	gi|607304948|gb|EZA45953.1|/6.87958e-40/putative reverse transcriptase-1 [Microplitis demolitor]
XR_001099155.1	0.01	0	0.993333	-	-	-	-	-
XR_001098868.1	0.01	0	1.44333	-	-	-	-	-
XM_012314709.1	0.01	0	4.61333	K10415|1|0.0|1099|ame:413409|dynein intermediate chain, cytosolic	-	-	-	gi|571576639|ref|XP_006563241.1|/0/PREDICTED: cytoplasmic dynein 1 intermediate chain isoform X16 [Apis mellifera]
XM_012309293.1	0.03	0.06	0.263333	K02223|1|4e-38|160|nvi:100114103|circadian locomoter output cycles kaput protein [EC:2.3.1.48];K10312|2|2e-22|108|phu:Phum_PHUM426290|F-box protein 36	-	-	-	gi|340714867|ref|XP_003395944.1|/0/PREDICTED: hypothetical protein LOC100647846 [Bombus terrestris]
XM_012316336.1	4.65333	3.62	8.91	K05628|1|1e-116|422|tca:656772|arginine-glutamic acid dipeptide (RE) repeats	-	-	-	gi|340724938|ref|XP_003400835.1|/0/PREDICTED: hypothetical protein LOC100643422 isoform 2 [Bombus terrestris]
XM_012311313.1	0.723333	1.92333	6.68	K13963|1|6e-36|153|xtr:496899|serpin B	-	-	-	gi|340717722|ref|XP_003397327.1|/0/PREDICTED: serpin B13-like [Bombus terrestris]
XM_012309966.1	0.886667	2.74667	5.28667	K03142|1|0.0|776|ame:411526|transcription initiation factor TFIIH subunit 2	GO:0044464	-	GO:0006281//DNA repair	gi|340715742|ref|XP_003396368.1|/0/PREDICTED: general transcription factor IIH subunit 2-like [Bombus terrestris]
XM_012307707.1	0.0566667	0.216667	1.24667	K00540|1|3e-41|171|cel:F21D5.3|[EC:1.-.-.-]	-	-	-	gi|340712447|ref|XP_003394771.1|/0/PREDICTED: laccase-1-like [Bombus terrestris]
XM_003397497.2	0	1.03667	5.22667	K09515|1|1e-13|78.2|smm:Smp_078800|DnaJ homolog subfamily B member 9;K09511|2|1e-12|75.1|cin:100184632|DnaJ homolog subfamily B member 5;K09520|3|2e-12|74.3|xla:380336|DnaJ homolog subfamily B member 14;K09504|4|3e-12|73.9|nve:NEMVE_v1g120890|DnaJ homolog subfamily A member 3	-	-	-	gi|340718172|ref|XP_003397545.1|/1.12335e-93/PREDICTED: dnaJ homolog subfamily C member 30-like isoform 1 [Bombus terrestris]
XM_003401835.2	0	0.06	0.506667	K10203|1|5e-59|229|bta:533333|elongation of very long chain fatty acids protein 6 [EC:2.3.1.-]	-	-	-	gi|340727088|ref|XP_003401883.1|/2.55753e-166/PREDICTED: elongation of very long chain fatty acids protein 6-like [Bombus terrestris]
XM_012309372.1	0	0.0866667	2.32	K14398|1|9e-88|326|ame:551973|cleavage and polyadenylation specificity factor subunit 6/7	-	-	-	gi|572315801|ref|XP_006623542.1|/1.44625e-86/PREDICTED: cleavage and polyadenylation specificity factor subunit CG7185-like isoform X2 [Apis dorsata]
XM_012314718.1	9.89333	7.49333	18.0433	K10415|1|0.0|1123|ame:413409|dynein intermediate chain, cytosolic	-	-	-	gi|571576651|ref|XP_006563247.1|/0/PREDICTED: cytoplasmic dynein 1 intermediate chain isoform X22 [Apis mellifera]
XM_012316483.1	0.776667	0.34	1.27333	-	-	-	-	gi|380027627|ref|XP_003697523.1|/0/PREDICTED: uncharacterized protein LOC100867668 [Apis florea]
XM_012311552.1	0.556667	0	1.52333	K10640|1|8e-156|551|ame:551842|E3 ubiquitin-protein ligase RNF25 [EC:6.3.2.19]	-	-	-	gi|340717986|ref|XP_003397454.1|/1.3192e-170/PREDICTED: e3 ubiquitin-protein ligase RNF25-like [Bombus terrestris]
XM_003397604.2	3.35333	2.09333	4.59	K10352|1|5e-13|77.4|acs:100555799|myosin heavy chain;K11498|4|8e-13|76.6|ssc:100626792|centromeric protein E	GO:0043231//intracellular membrane-bounded organelle;GO:0044422	-	-	gi|340718393|ref|XP_003397652.1|/0/PREDICTED: intraflagellar transport protein 74 homolog [Bombus terrestris]
XM_003398774.2	9.05667	5.2	12.8633	K08955|1|0.0|1169|ame:409178|ATP-dependent metalloprotease [EC:3.4.24.-]	-	GO:0036094//small molecule binding;GO:0016787//hydrolase activity;GO:1901363;GO:0097159//organic cyclic compound binding	GO:0019538//protein metabolic process	gi|340720809|ref|XP_003398822.1|/0/PREDICTED: ATP-dependent zinc metalloprotease YME1 homolog [Bombus terrestris]
XM_012320439.1	8.33	5.35667	12.7333	K10691|1|0.0|8867|ame:412281|E3 ubiquitin-protein ligase UBR4 [EC:6.3.2.19]	-	-	-	gi|340711598|ref|XP_003394362.1|/0/PREDICTED: e3 ubiquitin-protein ligase UBR4-like [Bombus terrestris]
XM_012315858.1	0.6	0.27	1.24	K15603|1|0.0|843|ame:410553|transcription factor 4/12	-	-	-	gi|340724133|ref|XP_003400439.1|/0/PREDICTED: transcription factor 12-like [Bombus terrestris]
XM_003393922.2	3.20333	1.92	4.95	-	-	-	-	gi|340710796|ref|XP_003393970.1|/9.47451e-66/PREDICTED: hypothetical protein LOC100643071 [Bombus terrestris]
XM_012317513.1	0.99	0.526667	1.59667	K13177|1|3e-08|62.4|bmy:Bm1_11355|ATP-dependent RNA helicase DDX1 [EC:3.6.4.13];K12169|5|8e-07|57.8|nve:NEMVE_v1g93222|Kip1 ubiquitination-promoting complex protein 1 [EC:6.3.2.19]	-	-	-	gi|340726574|ref|XP_003401631.1|/0/PREDICTED: ran-binding protein 9-like [Bombus terrestris]
XM_003398228.2	2.78667	0.273333	3.66333	-	-	-	-	gi|340719681|ref|XP_003398276.1|/0/PREDICTED: thyroid adenoma-associated protein homolog isoform 1 [Bombus terrestris]
Cluster 4
XM_012319996.1	1.52667	0	0	-	-	-	-	gi|340730153|ref|XP_003403351.1|/6.54592e-136/PREDICTED: methyltransferase-like protein 22-like [Bombus terrestris]
XM_012309163.1	0.55	0	0	K00907|1|0.0|939|ame:413190|myosin-light-chain kinase [EC:2.7.11.18]	-	GO:0004672//protein kinase activity	-	gi|340714887|ref|XP_003395954.1|/0/PREDICTED: hypothetical protein LOC100649174 [Bombus terrestris]
XM_012313043.1	0.12	0	0	K03320|1|1e-25|118|spu:576563|ammonium transporter, Amt family	GO:0016020//membrane	-	GO:0015696//ammonium transport	gi|340719295|ref|XP_003398090.1|/0/PREDICTED: ammonium transporter 1 member 2-like [Bombus terrestris]
XM_012309152.1	1.80333	0.383333	0	K12046|1|1e-125|451|ame:411184|troponin T, fast skeletal muscle	-	-	-	gi|350398888|ref|XP_003485340.1|/5.55866e-130/PREDICTED: troponin T-like [Bombus impatiens]
XM_012310354.1	1.01333	0.113333	0.04	-	-	-	-	gi|340716383|ref|XP_003396678.1|/0/PREDICTED: leucine-rich repeat-containing protein 48-like [Bombus terrestris]
XM_012313509.1	11.12	2.91333	0.533333	-	-	-	-	gi|340720860|ref|XP_003398847.1|/0/PREDICTED: LOW QUALITY PROTEIN: tetratricopeptide repeat protein 39C-like, partial [Bombus terrestris]
XM_012317249.1	3.35	0	0.306667	K01931|1|0.0|1089|ame:724242|protein neuralized [EC:6.3.2.19]	-	-	-	gi|571563614|ref|XP_006559299.1|/0/PREDICTED: protein neuralized isoform X2 [Apis mellifera]
XM_012318934.1	2.73667	0.676667	0.27	K01530|1|0.0|2464|ame:409192|phospholipid-translocating ATPase [EC:3.6.3.1]	-	-	-	gi|350415634|ref|XP_003490701.1|/0/PREDICTED: probable phospholipid-transporting ATPase VD-like [Bombus impatiens]
XM_012320929.1	2.56	0.343333	0.28	K05681|1|9e-65|249|cin:100177505|ATP-binding cassette, subfamily G (WHITE), member 2;K05679|2|8e-61|236|oaa:100077803|ATP-binding cassette, subfamily G (WHITE), member 1	-	-	-	gi|345483839|ref|XP_001604400.2|/0/PREDICTED: ABC transporter G family member 22-like [Nasonia vitripennis]
XM_012313385.1	0.303333	0.0666667	0.0333333	K08740|1|8e-141|502|spu:575381|DNA mismatch repair protein MSH4	-	-	-	gi|340720522|ref|XP_003398685.1|/0/PREDICTED: mutS protein homolog 4-like [Bombus terrestris]
XM_012313947.1	0.596667	0	0.07	-	-	-	-	gi|572311807|ref|XP_006621630.1|/0/PREDICTED: uncharacterized protein LOC102681874 isoform X1 [Apis dorsata]
XM_003396886.2	2.79667	0.43	0.356667	-	-	-	-	gi|340716906|ref|XP_003396932.1|/3.15001e-121/PREDICTED: hypothetical protein LOC100650243 isoform 1 [Bombus terrestris]
XM_012317653.1	2.23667	0.08	0.293333	K06068|1|0.0|700|ame:411270|novel protein kinase C [EC:2.7.11.13]	-	-	-	gi|340727165|ref|XP_003401919.1|/0/PREDICTED: hypothetical protein LOC100648579 [Bombus terrestris]
XM_012319332.1	3.95	0.466667	0.663333	K03544|1|0.0|1111|ame:411141|ATP-dependent Clp protease ATP-binding subunit ClpX	-	GO:0036094//small molecule binding;GO:0016787//hydrolase activity;GO:1901363;GO:0097159//organic cyclic compound binding	GO:0019538//protein metabolic process	gi|340729247|ref|XP_003402917.1|/0/PREDICTED: ATP-dependent Clp protease ATP-binding subunit clpX-like, mitochondrial-like [Bombus terrestris]
XM_012308035.1	0.413333	0	0.133333	K06813|1|0.0|678|xtr:100493009|cadherin 23	GO:0016020//membrane	-	-	gi|340713440|ref|XP_003395251.1|/0/PREDICTED: hypothetical protein LOC100642922 [Bombus terrestris]
XM_012311092.1	11.17	3.14	4.66333	K14651|1|5e-07|56.2|tgu:100219424|transcription initiation factor TFIID subunit 15	-	-	-	gi|350407313|ref|XP_003488050.1|/4.76637e-99/PREDICTED: zinc finger Ran-binding domain-containing protein 2-like [Bombus impatiens]
XM_012316187.1	8.69333	3.81333	3.78667	-	-	-	-	gi|328785029|ref|XP_625236.3|/2.27027e-54/PREDICTED: DAZ-associated protein 2-like isoformX1 [Apis mellifera]
XM_012312203.1	9.63	4.25667	6.54	K00688|1|1e-167|590|ame:409267|starch phosphorylase [EC:2.4.1.1]	-	-	-	gi|350410146|ref|XP_003488962.1|/0/PREDICTED: glycogen phosphorylase-like [Bombus impatiens]
XM_012311096.1	18.5233	9.11333	13.2267	-	-	-	-	gi|340717601|ref|XP_003397269.1|/0/PREDICTED: hypothetical protein LOC100651083 [Bombus terrestris]
XM_003393467.1	2.15667	1.20667	0.673333	K09332|1|2e-93|342|nvi:100120279|retina and anterior neural fold homeobox protein	-	-	GO:0009987//cellular process;GO:0007399//nervous system development	gi|340709854|ref|XP_003393515.1|/5.36664e-153/PREDICTED: retinal homeobox protein Rx-like [Bombus terrestris]
Cluster 5
XM_012307946.1	7.84333	5.94667	2.63	K12486|1|0.0|791|ame:550748|stromal membrane-associated protein	-	-	-	gi|340712856|ref|XP_003394969.1|/0/PREDICTED: stromal membrane-associated protein 1-like [Bombus terrestris]
XM_003397133.2	2.53333	1.97333	0.693333	-	-	-	-	gi|340717419|ref|XP_003397181.1|/3.69453e-93/PREDICTED: hypothetical protein LOC100650284 [Bombus terrestris]
XM_012314610.1	130.387	104.103	41.9167	K09542|1|7e-75|281|nvi:100118094|crystallin, alpha B	-	-	-	gi|350421359|ref|XP_003492817.1|/4.43648e-96/PREDICTED: protein lethal(2)essential for life-like [Bombus impatiens]
XR_001099090.1	1.64	1.33667	0	-	-	-	-	-
XM_012317782.1	9.93333	8.14333	4.12	K07205|1|2e-30|133|spu:752411|eukaryotic translation initiation factor 4E binding protein 1	-	-	-	gi|340726921|ref|XP_003401800.1|/1.06958e-57/PREDICTED: eukaryotic translation initiation factor 4E-binding protein 2-like [Bombus terrestris]
XM_012316856.1	0.726667	0.6	0	K04501|1|0.0|1078|ame:409321|mothers against decapentaplegic homolog 4	-	-	-	gi|571574636|ref|XP_006563522.1|/0/PREDICTED: mothers against decapentaplegic homolog 4 isoform X6 [Apis mellifera]
XM_012310916.1	1.92333	1.64	0.826667	K10352|1|3e-24|114|aag:AaeL_AAEL001411|myosin heavy chain	-	-	-	gi|340717117|ref|XP_003397034.1|/0/PREDICTED: hypothetical protein LOC100642404 [Bombus terrestris]
XM_003400860.2	49.5033	47.5233	22.6767	K09557|1|2e-13|80.1|ecb:100065784|BCL2-associated athanogene 3	-	-	-	gi|340725093|ref|XP_003400908.1|/1.48633e-159/PREDICTED: hypothetical protein LOC100642940 [Bombus terrestris]
XM_003396849.2	1156.02	1135.37	407.78	K04079|1|0.0|1226|ame:408928|molecular chaperone HtpG	-	GO:0005515//protein binding;GO:0032550	GO:0050896//response to stimulus;GO:0044267//cellular protein metabolic process	gi|340716833|ref|XP_003396897.1|/0/PREDICTED: heat shock protein 83-like [Bombus terrestris]
XM_003395466.2	197.56	197.813	83.0333	K09507|1|4e-174|612|ame:411071|DnaJ homolog subfamily B member 1;K09511|3|5e-127|456|aga:AgaP_AGAP010239|DnaJ homolog subfamily B member 5	-	-	-	gi|340713986|ref|XP_003395514.1|/0/PREDICTED: dnaJ protein homolog 1-like [Bombus terrestris]
XM_003393081.2	187.557	188.727	74.34	K04079|1|0.0|1161|ame:411700|molecular chaperone HtpG	-	GO:0005515//protein binding;GO:0032550	GO:0050896//response to stimulus;GO:0044267//cellular protein metabolic process	gi|340709052|ref|XP_003393129.1|/0/PREDICTED: heat shock protein 83-like [Bombus terrestris]
XM_012318902.1	11.5233	12.0233	3.18	K12562|1|4e-106|387|dya:Dyak_GE12480|amphiphysin	-	-	-	gi|380018197|ref|XP_003693021.1|/0/PREDICTED: amphiphysin-like [Apis florea]
XM_003402682.2	4.26333	4.5	2.06333	-	-	-	-	gi|340728858|ref|XP_003402730.1|/2.94977e-53/PREDICTED: hypothetical protein LOC100652144 [Bombus terrestris]
XM_003394241.2	1.66333	1.85667	0.77	K13141|1|0.0|1674|ame:551396|integrator complex subunit 4	-	-	-	gi|340711451|ref|XP_003394289.1|/0/PREDICTED: integrator complex subunit 4-like [Bombus terrestris]
XM_012313960.1	3	3.58667	1.15667	K12182|1|8e-13|77.0|api:100165322|hepatocyte growth factor-regulated tyrosine kinase substrate	-	-	-	gi|340721402|ref|XP_003399110.1|/0/PREDICTED: zinc finger FYVE domain-containing protein 1-like [Bombus terrestris]
XM_012311656.1	0.35	0.45	0.0666667	-	-	-	-	gi|340718104|ref|XP_003397512.1|/0/PREDICTED: hypothetical protein LOC100651840 [Bombus terrestris]
XM_012316482.1	2.27333	2.31333	1.15	-	-	-	-	gi|380027627|ref|XP_003697523.1|/0/PREDICTED: uncharacterized protein LOC100867668 [Apis florea]
XM_003394171.2	7.43667	7.65	3.72	K09113|1|0.0|1019|ame:410953|MAX-like protein X	-	-	-	gi|340711307|ref|XP_003394219.1|/0/PREDICTED: Williams-Beuren syndrome chromosomal region 14 protein-like [Bombus terrestris]
