# Supplementary material for: Large-scale transcriptome changes in the process of long-term visual memory formation in the bumblebee, Bombus terrestris
Source: Sci Rep. 2018 Jan 11;8:534. doi: 10.1038/s41598-017-18836-3 (PMC5765018; doi:10.1038/s41598-017-18836-3)
Supplement: Supplementary file 3 — Dataset 2 [file 41598_2017_18836_MOESM3_ESM.xlsx]

## Sheet: Sheet1
#	Pathway	DEGs genes with pathway annotation (74)	All genes with pathway annotation (15550)	Pvalue	Qvalue	Pathway ID	Level 1	Level 2
1	Estrogen signaling pathway	4 (5.41%)	171 (1.1%)	0.00894112	0.426361	ko04915	Organismal Systems	Endocrine system
2	Base excision repair	2 (2.7%)	40 (0.26%)	0.0155065	0.426361	ko03410	Genetic Information Processing	Replication and repair
3	Antigen processing and presentation	2 (2.7%)	43 (0.28%)	0.0177882	0.426361	ko04612	Organismal Systems	Immune system
4	AMPK signaling pathway	4 (5.41%)	245 (1.58%)	0.0293383	0.426361	ko04152	Environmental Information Processing	Signal transduction
5	Fatty acid metabolism	3 (4.05%)	152 (0.98%)	0.0358619	0.426361	ko01212	Metabolism	Global and overview maps
6	Viral carcinogenesis	4 (5.41%)	264 (1.7%)	0.0370728	0.426361	ko05203	Human Diseases	Cancers: Overview
7	Protein processing in endoplasmic reticulum	4 (5.41%)	266 (1.71%)	0.0379493	0.426361	ko04141	Genetic Information Processing	Folding, sorting and degradation
8	PI3K-Akt signaling pathway	5 (6.76%)	391 (2.51%)	0.0384616	0.426361	ko04151	Environmental Information Processing	Signal transduction
9	Basal transcription factors	2 (2.7%)	69 (0.44%)	0.0427079	0.426361	ko03022	Genetic Information Processing	Transcription
10	Fatty acid elongation	2 (2.7%)	69 (0.44%)	0.0427079	0.426361	ko00062	Metabolism	Lipid metabolism
11	Nucleotide excision repair	2 (2.7%)	70 (0.45%)	0.0438315	0.426361	ko03420	Genetic Information Processing	Replication and repair
12	Biosynthesis of unsaturated fatty acids	2 (2.7%)	80 (0.51%)	0.0556505	0.496217	ko01040	Metabolism	Lipid metabolism
13	Insulin signaling pathway	4 (5.41%)	331 (2.13%)	0.0728938	0.599972	ko04910	Organismal Systems	Endocrine system
14	NOD-like receptor signaling pathway	2 (2.7%)	104 (0.67%)	0.0877838	0.633919	ko04621	Organismal Systems	Immune system
15	HTLV-I infection	4 (5.41%)	360 (2.32%)	0.0924101	0.633919	ko05166	Human Diseases	Infectious diseases: Viral
16	Dopaminergic synapse	3 (4.05%)	228 (1.47%)	0.0947917	0.633919	ko04728	Organismal Systems	Nervous system
17	Glucagon signaling pathway	3 (4.05%)	242 (1.56%)	0.108361	0.672496	ko04922	Organismal Systems	Endocrine system
18	Progesterone-mediated oocyte maturation	2 (2.7%)	121 (0.78%)	0.11313	0.672496	ko04914	Organismal Systems	Endocrine system
19	Prostate cancer	2 (2.7%)	145 (0.93%)	0.151575	0.705518	ko05215	Human Diseases	Cancers: Specific types
20	Endocytosis	4 (5.41%)	442 (2.84%)	0.159103	0.705518	ko04144	Cellular Processes	Transport and catabolism
