# Supplementary material for: Large-scale transcriptome changes in the process of long-term visual memory formation in the bumblebee, Bombus terrestris
Source: Sci Rep. 2018 Jan 11;8:534. doi: 10.1038/s41598-017-18836-3 (PMC5765018; doi:10.1038/s41598-017-18836-3)
Supplement: Supplementary file 4 — Dataset 3 [file 41598_2017_18836_MOESM4_ESM.xlsx]

## Sheet: GO terms
Cluster	GO ID	GO term
Cluster 1	GO:0008152	metabolic process
	GO:0008168	methyltransferase activity
	GO:0019538	protein metabolic process
	GO:0046914	transition metal ion binding
	GO:0008235	metalloexopeptidase activity
	GO:0008287	protein serine/threonine phosphatase complex
	GO:0007154	cell communication
	GO:0019888	protein phosphatase regulator activity
	GO:0045184	establishment of protein localization
	GO:0043226	organelle
	GO:0045168	cell-cell signaling involved in cell fate commitment
	GO:0035556	intracellular signal transduction
	GO:0032550	purine ribonucleoside binding
	GO:0005488	binding
Cluster 2	GO:0043231	intracellular membrane-bounded organelle
	GO:0006281	DNA repair
	GO:0016740	transferase activity
	GO:0016020	membrane
	GO:0051234	establishment of localization
Cluster 3	GO:0006281	DNA repair
	GO:0044464	cell part
	GO:0016020	membrane
	GO:0051234	establishment of localization
	GO:0050794	regulation of cellular process
	GO:0003677	DNA binding
	GO:0046872	metal ion binding
	GO:0006351	transcription, DNA-templated
	GO:0008033	catalytic activity
	GO:0003824	tRNA processing
	GO:0048599	oocyte development
	GO:0016043	cellular component organization
	GO:0009653	anatomical structure morphogenesis
	GO:0051179	localization
	GO:0008152	metabolic process
	GO:0046488	phosphatidylinositol metabolic process
	GO:0043231	intracellular membrane-bounded organelle
	GO:0044422	organelle part
	GO:0036094	small molecule binding
	GO:0016787	hydrolase activity
	GO:0097159	organic cyclic compound binding
Cluster 4	GO:0007399	nervous system development
	GO:0009987	cellular process
	GO:0016020	membrane
	GO:0004672	protein kinase activity
	GO:0097159	organic cyclic compound binding
	GO:1901363	heterocyclic compound binding
	GO:0016787	hydrolase activity
	GO:0019538	protein metabolic process
	GO:0036094	small molecule binding
	GO:0015696	ammonium transport
Cluster 5	GO:0044267	cellular protein metabolic process
	GO:0005515	protein binding
	GO:0050896	response to stimulus
	GO:0032550	purine ribonucleoside binding
