# Supplementary material for: Large-scale transcriptome changes in the process of long-term visual memory formation in the bumblebee, Bombus terrestris
Source: Sci Rep. 2018 Jan 11;8:534. doi: 10.1038/s41598-017-18836-3 (PMC5765018; doi:10.1038/s41598-017-18836-3)
Supplement: Supplementary file 5 — Dataset 4 [file 41598_2017_18836_MOESM5_ESM.xlsx]

## Sheet: Pathways
Cluster	Pathway	Pathway ID	Level 1	Level 2	Differentially expressed genes
Cluster 1
1	AMPK signaling pathway	ko04152	Environmental Information Processing	Signal transduction	XM_003401043.2, XM_012312996.1
2	Chagas disease (American trypanosomiasis)	ko05142	Human Diseases	Infectious diseases: Parasitic	XM_003401043.2
3	Cardiac muscle contraction	ko04260	Organismal Systems	Circulatory system	XM_012320290.1
4	Aminoacyl-tRNA biosynthesis	ko00970	Genetic Information Processing	Translation	XM_012321037.1
5	Serotonergic synapse	ko04726	Organismal Systems	Nervous system	XM_012308844.1
6	Hippo signaling pathway - fly	ko04391	Environmental Information Processing	Signal transduction	XM_003401043.2
7	Oxidative phosphorylation	ko00190	Metabolism	Energy metabolism	XM_012320290.1
8	Glutamatergic synapse	ko04724	Organismal Systems	Nervous system	XM_012318928.1
9	Hepatitis C	ko05160	Human Diseases	Infectious diseases: Viral	XM_003401043.2
10	mRNA surveillance pathway	ko03015	Genetic Information Processing	Translation	XM_003401043.2
11	Sphingolipid signaling pathway	ko04071	Environmental Information Processing	Signal transduction	XM_003401043.2
12	Parkinson's disease	ko05012	Human Diseases	Neurodegenerative diseases	XM_012320290.1
13	Peroxisome	ko04146	Cellular Processes	Transport and catabolism	XM_012321090.1
14	Non-alcoholic fatty liver disease (NAFLD)	ko04932	Human Diseases	Endocrine and metabolic diseases	XM_012320290.1
15	Hippo signaling pathway	ko04390	Environmental Information Processing	Signal transduction	XM_003401043.2
16	Dopaminergic synapse	ko04728	Organismal Systems	Nervous system	XM_003401043.2
17	Adrenergic signaling in cardiomyocytes	ko04261	Organismal Systems	Circulatory system	XM_003401043.2
18	Alzheimer's disease	ko05010	Human Diseases	Neurodegenerative diseases	XM_012320290.1
19	Huntington's disease	ko05016	Human Diseases	Neurodegenerative diseases	XM_012320290.1
20	Transcriptional misregulation in cancer	ko05202	Human Diseases	Cancers: Overview	XM_012308844.1
21	Tight junction	ko04530	Cellular Processes	Cellular community	XM_003401043.2
22	PI3K-Akt signaling pathway	ko04151	Environmental Information Processing	Signal transduction	XM_003401043.2
23	MAPK signaling pathway	ko04010	Environmental Information Processing	Signal transduction	XM_012308844.1
24	Endocytosis	ko04144	Cellular Processes	Transport and catabolism	XM_012312996.1
25	Metabolic pathways	ko01100	Metabolism	Global and overview maps	XM_012321037.1, XM_012320290.1
Cluster 2
1	Base excision repair	ko03410	Genetic Information Processing	Replication and repair	XM_012318280.1, XM_003396922.2
2	HTLV-I infection	ko05166	Human Diseases	Infectious diseases: Viral	XM_012318280.1, XM_003396922.2
3	Mismatch repair	ko03430	Genetic Information Processing	Replication and repair	XM_003396922.2
4	DNA replication	ko03030	Genetic Information Processing	Replication and repair	XM_003396922.2
5	Homologous recombination	ko03440	Genetic Information Processing	Replication and repair	XM_003396922.2
6	Nucleotide excision repair	ko03420	Genetic Information Processing	Replication and repair	XM_003396922.2
7	Vitamin digestion and absorption	ko04977	Organismal Systems	Digestive system	XM_012317159.1
8	p53 signaling pathway	ko04115	Cellular Processes	Cell growth and death	XM_012317951.1
9	Oxidative phosphorylation	ko00190	Metabolism	Energy metabolism	XM_012315896.1
10	Parkinson's disease	ko05012	Human Diseases	Neurodegenerative diseases	XM_012315896.1
11	Pyrimidine metabolism	ko00240	Metabolism	Nucleotide metabolism	XM_003396922.2
12	Non-alcoholic fatty liver disease (NAFLD)	ko04932	Human Diseases	Endocrine and metabolic diseases	XM_012315896.1
13	Viral carcinogenesis	ko05203	Human Diseases	Cancers: Overview	XM_012318280.1
14	Alzheimer's disease	ko05010	Human Diseases	Neurodegenerative diseases	XM_012315896.1
15	Lysosome	ko04142	Cellular Processes	Transport and catabolism	XM_012317951.1
16	Huntington's disease	ko05016	Human Diseases	Neurodegenerative diseases	XM_012315896.1
17	Purine metabolism	ko00230	Metabolism	Nucleotide metabolism	XM_003396922.2
18	Proteoglycans in cancer	ko05205	Human Diseases	Cancers: Overview	XM_012317951.1
19	Metabolic pathways	ko01100	Metabolism	Global and overview maps	XM_012315896.1, XM_003396922.2
Cluster 3
1	Fatty acid elongation	ko00062	Metabolism	Lipid metabolism	XM_003401725.2, XM_003401835.2
2	Biosynthesis of unsaturated fatty acids	ko01040	Metabolism	Lipid metabolism	XM_003401725.2, XM_003401835.2
3	Viral carcinogenesis	ko05203	Human Diseases	Cancers: Overview	XM_012314035.1, XM_012309966.1, XM_003397497.2
4	Vasopressin-regulated water reabsorption	ko04962	Organismal Systems	Excretory system	XM_012314709.1, XM_012314718.1
5	Fatty acid metabolism	ko01212	Metabolism	Global and overview maps	XM_003401725.2, XM_003401835.2
6	Dopaminergic synapse	ko04728	Organismal Systems	Nervous system	XM_012314035.1, XM_012309293.1
7	Circadian rhythm - fly	ko04711	Organismal Systems	Environmental adaptation	XM_012309293.1
8	Circadian rhythm	ko04710	Organismal Systems	Environmental adaptation	XM_012309293.1
9	Salmonella infection	ko05132	Human Diseases	Infectious diseases: Bacterial	XM_012314709.1, XM_012314718.1
10	Phagosome	ko04145	Cellular Processes	Transport and catabolism	XM_012314709.1, XM_012314718.1
11	Basal transcription factors	ko03022	Genetic Information Processing	Transcription	XM_012309966.1
12	Nucleotide excision repair	ko03420	Genetic Information Processing	Replication and repair	XM_012309966.1
13	Prion diseases	ko05020	Human Diseases	Neurodegenerative diseases	XM_012316961.1
14	Cocaine addiction	ko05030	Human Diseases	Substance dependence	XM_012314035.1
15	Amoebiasis	ko05146	Human Diseases	Infectious diseases: Parasitic	XM_012311313.1
16	Amyotrophic lateral sclerosis (ALS)	ko05014	Human Diseases	Neurodegenerative diseases	XM_012316961.1
17	Thyroid hormone synthesis	ko04918	Organismal Systems	Endocrine system	XM_012314035.1
18	Hippo signaling pathway - fly	ko04391	Environmental Information Processing	Signal transduction	XM_012316336.1
19	TNF signaling pathway	ko04668	Environmental Information Processing	Signal transduction	XM_012314035.1
20	Inositol phosphate metabolism	ko00562	Metabolism	Carbohydrate metabolism	XM_012316828.1
21	Amphetamine addiction	ko05031	Human Diseases	Substance dependence	XM_012314035.1
22	Estrogen signaling pathway	ko04915	Organismal Systems	Endocrine system	XM_012314035.1
23	mRNA surveillance pathway	ko03015	Genetic Information Processing	Translation	XM_012309372.1
24	Alcoholism	ko05034	Human Diseases	Substance dependence	XM_012314035.1
25	Bacterial invasion of epithelial cells	ko05100	Human Diseases	Infectious diseases: Bacterial	XM_012314035.1
26	Aldosterone synthesis and secretion	ko04925	Organismal Systems	Endocrine system	XM_012314035.1
27	Insulin secretion	ko04911	Organismal Systems	Endocrine system	XM_012314035.1
28	Phosphatidylinositol signaling system	ko04070	Environmental Information Processing	Signal transduction	XM_012316828.1
29	Peroxisome	ko04146	Cellular Processes	Transport and catabolism	XM_012316961.1
30	Pyrimidine metabolism	ko00240	Metabolism	Nucleotide metabolism	XM_003403375.1
31	Hepatitis B	ko05161	Human Diseases	Infectious diseases: Viral	XM_012314035.1
32	Herpes simplex infection	ko05168	Human Diseases	Infectious diseases: Viral	XM_012309293.1
33	Glucagon signaling pathway	ko04922	Organismal Systems	Endocrine system	XM_012314035.1
34	Epstein-Barr virus infection	ko05169	Human Diseases	Infectious diseases: Viral	XM_012314035.1
35	Influenza A	ko05164	Human Diseases	Infectious diseases: Viral	XM_012314035.1
36	Adrenergic signaling in cardiomyocytes	ko04261	Organismal Systems	Circulatory system	XM_012314035.1
37	Huntington's disease	ko05016	Human Diseases	Neurodegenerative diseases	XM_012316961.1
38	Insulin signaling pathway	ko04910	Organismal Systems	Endocrine system	XM_012316828.1
39	HTLV-I infection	ko05166	Human Diseases	Infectious diseases: Viral	XM_012314035.1
40	PI3K-Akt signaling pathway	ko04151	Environmental Information Processing	Signal transduction	XM_012314035.1
41	cGMP-PKG signaling pathway	ko04022	Environmental Information Processing	Signal transduction	XM_012314035.1
42	MAPK signaling pathway	ko04010	Environmental Information Processing	Signal transduction	XM_012314035.1
43	Metabolic pathways	ko01100	Metabolism	Global and overview maps	XM_012316828.1, XM_003403375.1
Cluster 4
1	Insulin resistance	ko04931	Human Diseases	Endocrine and metabolic diseases	XM_012317653.1, XM_012312203.1
2	Vascular smooth muscle contraction	ko04270	Organismal Systems	Circulatory system	XM_012309163.1, XM_012317653.1
3	Basal transcription factors	ko03022	Genetic Information Processing	Transcription	XM_012311092.1
4	Type II diabetes mellitus	ko04930	Human Diseases	Endocrine and metabolic diseases	XM_012317653.1
5	ABC transporters	ko02010	Environmental Information Processing	Membrane transport	XM_012320929.1
6	Starch and sucrose metabolism	ko00500	Metabolism	Carbohydrate metabolism	XM_012312203.1
7	Inflammatory mediator regulation of TRP channels	ko04750	Organismal Systems	Sensory system	XM_012317653.1
8	Estrogen signaling pathway	ko04915	Organismal Systems	Endocrine system	XM_012317653.1
9	GnRH signaling pathway	ko04912	Organismal Systems	Endocrine system	XM_012317653.1
10	Bile secretion	ko04976	Organismal Systems	Digestive system	XM_012320929.1
11	Gastric acid secretion	ko04971	Organismal Systems	Digestive system	XM_012309163.1
12	Fc gamma R-mediated phagocytosis	ko04666	Organismal Systems	Immune system	XM_012317653.1
13	Chemokine signaling pathway	ko04062	Organismal Systems	Immune system	XM_012317653.1
14	Glucagon signaling pathway	ko04922	Organismal Systems	Endocrine system	XM_012312203.1
15	Neurotrophin signaling pathway	ko04722	Organismal Systems	Nervous system	XM_012317653.1
16	Platelet activation	ko04611	Organismal Systems	Immune system	XM_012309163.1
17	Calcium signaling pathway	ko04020	Environmental Information Processing	Signal transduction	XM_012309163.1
18	Oxytocin signaling pathway	ko04921	Organismal Systems	Endocrine system	XM_012309163.1
19	Transcriptional misregulation in cancer	ko05202	Human Diseases	Cancers: Overview	XM_012311092.1
20	Insulin signaling pathway	ko04910	Organismal Systems	Endocrine system	XM_012312203.1
21	Tight junction	ko04530	Cellular Processes	Cellular community	XM_012317653.1
22	cGMP-PKG signaling pathway	ko04022	Environmental Information Processing	Signal transduction	XM_012309163.1
23	Focal adhesion	ko04510	Cellular Processes	Cellular community	XM_012309163.1
24	Regulation of actin cytoskeleton	ko04810	Cellular Processes	Cell motility	XM_012309163.1
25	Metabolic pathways	ko01100	Metabolism	Global and overview maps	XM_012312203.1
Cluster 5
1	Protein processing in endoplasmic reticulum	ko04141	Genetic Information Processing	Folding, sorting and degradation	XM_012314610.1, XM_003396849.2, XM_003395466.2, XM_003393081.2
2	Antigen processing and presentation	ko04612	Organismal Systems	Immune system	XM_003396849.2, XM_003393081.2
3	NOD-like receptor signaling pathway	ko04621	Organismal Systems	Immune system	XM_003396849.2, XM_003393081.2
4	PI3K-Akt signaling pathway	ko04151	Environmental Information Processing	Signal transduction	XM_012317782.1, XM_003396849.2, XM_003393081.2
5	Progesterone-mediated oocyte maturation	ko04914	Organismal Systems	Endocrine system	XM_003396849.2, XM_003393081.2
6	Endocytosis	ko04144	Cellular Processes	Transport and catabolism	XM_012307946.1, XM_012318902.1, XM_012313960.1
7	Prostate cancer	ko05215	Human Diseases	Cancers: Specific types	XM_003396849.2, XM_003393081.2
8	Estrogen signaling pathway	ko04915	Organismal Systems	Endocrine system	XM_003396849.2, XM_003393081.2
9	Pathways in cancer	ko05200	Human Diseases	Cancers: Overview	XM_012316856.1, XM_003396849.2, XM_003393081.2
10	Acute myeloid leukemia	ko05221	Human Diseases	Cancers: Specific types	XM_012317782.1
11	Colorectal cancer	ko05210	Human Diseases	Cancers: Specific types	XM_012316856.1
12	Pancreatic cancer	ko05212	Human Diseases	Cancers: Specific types	XM_012316856.1
13	TGF-beta signaling pathway	ko04350	Environmental Information Processing	Signal transduction	XM_012316856.1
14	mTOR signaling pathway	ko04150	Environmental Information Processing	Signal transduction	XM_012317782.1
15	Chronic myeloid leukemia	ko05220	Human Diseases	Cancers: Specific types	XM_012316856.1
16	Signaling pathways regulating pluripotency of stem cells	ko04550	Cellular Processes	Cellular community	XM_012316856.1
17	ErbB signaling pathway	ko04012	Environmental Information Processing	Signal transduction	XM_012317782.1
18	FoxO signaling pathway	ko04068	Environmental Information Processing	Signal transduction	XM_012316856.1
19	Adherens junction	ko04520	Cellular Processes	Cellular community	XM_012316856.1
20	Fc gamma R-mediated phagocytosis	ko04666	Organismal Systems	Immune system	XM_012318902.1
21	Cell cycle	ko04110	Cellular Processes	Cell growth and death	XM_012316856.1
22	Non-alcoholic fatty liver disease (NAFLD)	ko04932	Human Diseases	Endocrine and metabolic diseases	XM_003394171.2
23	Insulin resistance	ko04931	Human Diseases	Endocrine and metabolic diseases	XM_003394171.2
24	Hippo signaling pathway	ko04390	Environmental Information Processing	Signal transduction	XM_012316856.1
25	Hepatitis B	ko05161	Human Diseases	Infectious diseases: Viral	XM_012316856.1
26	Choline metabolism in cancer	ko05231	Human Diseases	Cancers: Overview	XM_012317782.1
27	HIF-1 signaling pathway	ko04066	Environmental Information Processing	Signal transduction	XM_012317782.1
28	AMPK signaling pathway	ko04152	Environmental Information Processing	Signal transduction	XM_012317782.1
29	Influenza A	ko05164	Human Diseases	Infectious diseases: Viral	XM_003395466.2
30	Wnt signaling pathway	ko04310	Environmental Information Processing	Signal transduction	XM_012316856.1
31	Salmonella infection	ko05132	Human Diseases	Infectious diseases: Bacterial	XM_012310916.1
32	Phagosome	ko04145	Cellular Processes	Transport and catabolism	XM_012313960.1
33	Insulin signaling pathway	ko04910	Organismal Systems	Endocrine system	XM_012317782.1
34	RNA transport	ko03013	Genetic Information Processing	Translation	XM_012317782.1
35	HTLV-I infection	ko05166	Human Diseases	Infectious diseases: Viral	XM_012316856.1
36	Tight junction	ko04530	Cellular Processes	Cellular community	XM_012310916.1
37	Vascular smooth muscle contraction	ko04270	Organismal Systems	Circulatory system	XM_012310916.1
38	Regulation of actin cytoskeleton	ko04810	Cellular Processes	Cell motility	XM_012310916.1
